# Supplementary material for: Mutation Patterns of Human SARS-CoV-2 and Bat RaTG13 Coronavirus Genomes Are Strongly Biased Towards C>U Transitions, Indicating Rapid Evolution in Their Hosts
Source: Genes (Basel). 2020 Jul 7;11(7):761. doi: 10.3390/genes11070761 (PMC7397057; doi:10.3390/genes11070761)
Supplement: Supplementary file 1 [file genes-11-00761-s001.zip]

Archive with 5 entries (5 files):
- Table S1.xlsx
- Table S2.xlsx
- Table S3.xlsx
- Table S5.docx
- Table S4.xlsx
