# Supplementary material for: Mutation Patterns of Human SARS-CoV-2 and Bat RaTG13 Coronavirus Genomes Are Strongly Biased Towards C>U Transitions, Indicating Rapid Evolution in Their Hosts
Source: Genes (Basel). 2020 Jul 7;11(7):761. doi: 10.3390/genes11070761 (PMC7397057; doi:10.3390/genes11070761)
Supplement: Supplementary file 1 [file genes-11-00761-s001.zip › Table S1.xlsx]

## Sheet: Samples
Table S1. List of genomes used in this study
Accession	Strain	Host	Genome (bp)	Note
MG987420	MERS	Homo sapiens	30484	NL13892/China
JX869059	HCoV-EMC	Homo sapiens	30119
AF304460	229E	Homo sapiens	27317
KP198611	HCoV-OC43	Homo sapiens	30752	1783A/10
AY278741	SARS-Urbani	Homo sapiens	29727
AY567487	NL63	Homo sapiens	27553	Amsterdam I
MK334044	NL63	Homo sapiens	27516	GD03/China
MK334043	NL63	Homo sapiens	27516	GD02/China
LC528232	SARS-CoV-2	Homo sapiens	29902	Hu/DP/Kng/19-020/Japan
MT012098	SARS-CoV-2	Homo sapiens	29854	29/2020/India
MT126808	SARS-CoV-2	Homo sapiens	29876	SP02/2020/Brazil
MT093571	SARS-CoV-2	Homo sapiens	29886	2020/Sweden
MN908947/ NC045512	SARS-CoV-2	Homo sapiens	29903	Wuhan-Hu-1/China
MT066156	SARS-CoV-2	Homo sapiens	29867	/2020/Italy
MN985325	SARS-CoV-2	Homo sapiens	29882	WA-1/2020/USA
MT325579	SARS-CoV-2	Homo sapiens	29882	SARS-CoV-2/human/USA/IN_2001/2020, USA
MT007544	SARS-CoV-2	Homo sapiens	29893	VIC01/2020/Australia
MT066175	SARS-CoV-2	Homo sapiens	29870	NTU01/2020/Taiwan
MT184913	SARS-CoV-2	Homo sapiens	29882	CruiseA-26/2020, USA
MT020880	SARS-CoV-2	Homo sapiens	29882	CruiseA-26/2020, USA
MT044257	SARS-CoV-2	Homo sapiens	29882	nCoV/USA-IL2/2020, USA
MT019529	SARS-CoV-2	Homo sapiens	29899	BetaCoV/Wuhan/IPBCAMS-WH-01/2019, China
MT106053	SARS-CoV-2	Homo sapiens	29882	nCoV/USA-CA8/2020, USA
MT039888	SARS-CoV-2	Homo sapiens	29882	nCoV/USA-MA1/2020, USA
MT135041	SARS-CoV-2	Homo sapiens	29903	SARS-CoV-2/human/CHN/105/2020, China
MT192772	SARS-CoV-2	Homo sapiens	29891	SARS-CoV-2/human/VNM/nCoV-19-01S/2020, Vietnam
MT233519	SARS-CoV-2	Homo sapiens	29782	SARS-CoV-2/human/ESP/Valencia5/2020, Spain
MT233522	SARS-CoV-2	Homo sapiens	29782	SARS-CoV-2/human/ESP/Valencia7/2020, Spain
MT240479	SARS-CoV-2	Homo sapiens	29836	SARS-CoV-2/human/PAK/Gilgit1/2020, Pakistan
MT253696	SARS-CoV-2	Homo sapiens	29781	SARS-CoV-2/human/CHN/HZ-162/2020, China
MT259226	SARS-CoV-2	Homo sapiens	29868	SARS-CoV-2/human/CHN/Wuhan_OS52/2020, China
MT263074	SARS-CoV-2	Homo sapiens	29856	SARS-CoV-2/human/PER/Peru-10/2020, Peru
MT263469	SARS-CoV-2	Homo sapiens	29857	SARS-CoV-2/human/USA/WA-UW389/2020, USA
MT049951	SARS-CoV-2	Homo sapiens	29903	SARS-CoV-2/human/CHN/Yunnan-01/2020, China
MN938384	SARS-CoV-2	Homo sapiens	29838	SARS-CoV-2/human/CHN/Shenzhen/2020, China
MT039890	SARS-CoV-2	Homo sapiens	29903	SNU01, South Korea
MT304477	SARS-CoV-2	Homo sapiens	29882	SARS-CoV-2/human/USA/AZ_4811/2020, USA
MT304478	SARS-CoV-2	Homo sapiens	29882	SARS-CoV-2/human/USA/FL_6318/2020, USA
MT304479	SARS-CoV-2	Homo sapiens	29882	SARS-CoV-2/human/USA/GA_1299/2020, USA
MT304486	SARS-CoV-2	Homo sapiens	29882	SARS-CoV-2/human/USA/NY_2929/2020, USA
MT304489	SARS-CoV-2	Homo sapiens	29882	SARS-CoV-2/human/USA/TX_2039/2020, USA
MT308702	SARS-CoV-2	Homo sapiens	29834	SARS-CoV-2/human/USA/UNC_200191/2020, USA
KJ473820	BtPa-BetaCoV	Pipistrellus abramus	30480	BtPa-GD2013, China
EF065511	HKU5-3	Pipistrellus abramus	30488	TT06f, China
KU182965	JPDB144	Myotis daubentonii	30321	China
KJ473822	BtTp-BetaCoV	Tylonycteris pachypus	30247	GX2012
NC_014470	BM48-31	Rhinolophus blasii	29276	BGR/2008, China
KY417142	SARS-like	Aselliscus stoliczkanu	29725	As6526
KY417150	Rs4874	Rhinolophus sinicus	30311	Rs4874
MN996532	RaTG13	Rhinolophus affinis	29855	China
MH734114	MERS-BetaCoV	Camelus dromedarius (camel)	30033	C1215/2018/Kenya
KX432213	BJ232-BetaCoV	Canis familiaris (Dog)	30868	China
KM349742	HKU24-BetaCoV	Rattus norvegicus	31249	HKU24-R05005I/China
MH734114	MERS	Camelus dromedarius (camel)	30033	C1215/2018/Kenya
KY994645	Porcine hemagglutinating encephalomyelitis BetaCoV	Sus domesticus (Piglet)	30684	JL/2008/China
MK907287	HKU31-BetaCoV	Erinaceus amurensis	29951	Rs13/China
MH810163	Yak BetaCoV	Bos grunniens (Yak)	31032	YAK/HY24/CH/2017/China
JN874560	HKU14-BetaCoV	Oryctolagus cuniculus	31116	HKU14-3/China
JF705860	Duck GammaCoV	Bucephala albeola (Domestic duck)	27673	DK/CH/HN/ZZ2004/China
AY613948	SARS BetaCoV	Palm civet	29730	PC4-13/China
AY304486	SARS CoV SZ3	Palm civet	29741	Hong Kong, China

## Sheet: List1
LC528232
MT012098
MT126808
MT093571
MN908947
MT066156
MN985325
MT093631
MT007544
MT066175
MT184913
MT020880
MT044257
MT019529
MT106053
MT039888
MT135041
MT192772
MT233519
MT233522
MT240479
MT253696
MT259226
MT263074
MT263469
MT049951
MT039890
MT304477
MT304478
MT304479
MT304486
MT304489
MT308702
