# Supplementary material for: Mutation Patterns of Human SARS-CoV-2 and Bat RaTG13 Coronavirus Genomes Are Strongly Biased Towards C>U Transitions, Indicating Rapid Evolution in Their Hosts
Source: Genes (Basel). 2020 Jul 7;11(7):761. doi: 10.3390/genes11070761 (PMC7397057; doi:10.3390/genes11070761)
Supplement: Supplementary file 1 [file genes-11-00761-s001.zip › Table S2.xlsx]

## Sheet: ACGU
Table S2. Nucleotide composition of SARS-CoV-2 and bat RaTG13 genomes
ACGU content
	human			bat			human-bat comparison
	MN908947			MN996532
	counts	content [%]	content/3[%]	counts	content [%]	content/3 [%]	counts	content [%]
A	8954	29.9435	9.98116	8928	29.9045	9.96818	26	0.0389453
C	5492	18.3661	6.12202	5510	18.4559	6.15196	-18	-0.0898198
G	5863	19.6067	6.53558	5846	19.5813	6.5271	17	0.0254188
U	9594	32.0837	10.6946	9571	32.0583	10.6861	23	0.0254557
total	29903	100	33.3333	29855	100	33.3333
Purines versus pyrimidines
	human MN908947				bat MN996532
	Whole genome	5' UTR	3'UTR*		Whole genome	5' UTR	3'UTR*
Purines	0.495	0.46	0.524		0.495	0.461	0.611
Pyrimidines	0.505	0.54	0.476		0.505	0.54	0.388
*PolyA tract in the 3'UTR was not included in the calculations
Dinucleotide content
Human MN908947
1.pos\2.pos	A	C	G	T
A	0,096	0,068	0,058	0,077
C	0,070	0,030	0,015	0,070
G	0,054	0,039	0,037	0,067
T	0,079	0,047	0,087	0,108
bat MN996532
1.pos\2.pos	A	C	G	T
A	0,096	0,068	0,058	0,077
C	0,069	0,029	0,015	0,071
G	0,054	0,039	0,037	0,066
T	0,080	0,048	0,086	0,106
The highest and lowest values are highlighted
