# Supplementary material for: Mutation Patterns of Human SARS-CoV-2 and Bat RaTG13 Coronavirus Genomes Are Strongly Biased Towards C>U Transitions, Indicating Rapid Evolution in Their Hosts
Source: Genes (Basel). 2020 Jul 7;11(7):761. doi: 10.3390/genes11070761 (PMC7397057; doi:10.3390/genes11070761)
Supplement: Supplementary file 1 [file genes-11-00761-s001.zip › Table S3.xlsx]

## Sheet: _xltb_storage_
XL Toolbox Settings
	export_preset	<?xml version="1.0" encoding="utf-16"?>_x000D_ <Preset xmlns:xsi="http://www.w3.org/2001/XMLSchema-instance" xmlns:xsd="http://www.w3.org/2001/XMLSchema">_x000D_ <Name>Png, 300 dpi, RGB, Transparent canvas</Name>_x000D_ <Dpi>300</Dpi>_x000D_ <FileType>Png</FileType>_x000D_ <ColorSpace>Rgb</ColorSpace>_x000D_ <Transparency>TransparentCanvas</Transparency>_x000D_ <UseColorProfile>false</UseColorPro…
	export_path	G:\Covid19\MGG\Fig 1a_rev.png

## Sheet: Sheet 1
Table S3. Mutation analysis of SARS-CoV-2 and bat RaTG13 genomes
Forward and reverse substitutions
Type*	Counts**	observed***	expected****	observed/expected
A>G + G>A	263	23.15	16.4953	1.40343
C>U + U>C	681	59.95	16.8381	3.56039
A>U + U>A	102	8.98	20.6543	0.434777
A>C + C>A	39	3.43	16.1201	0.212777
C>G + G>C	15	1.32	12.6791	0.104109
G>U + U>G	36	3.17	17.2132	0.184161
Total SNVs	1136	100	100
*direction of mutation is from RaTG13 (GenBank accession MN996532) to SARS-CoV-2 (MN908947)
**Number of a substitution type in the data set (1136).
***observed = counts*100/1136 [%].
****expected = (content of original nucleotide in the bat RaTG13 (MN996532) reference genome )/3 [%]; see Table S2 and equations in the Methods section.
Unidirectional substitutions
BAT >	HUMAN	counts**	relative content [%]
RaTG13 >	SARS-CoV-2
MN996532	MN908947		observed***	expected****	observed/expected
A	C	18	1.58	9.96818	0.158504
A	G	136	11.97	9.96818	1.20082
A	U	45	3.96	9.96818	0.397264
C	A	21	1.85	6.15196	0.300717
C	G	10	0.88	6.15196	0.143044
C	U	350	30.81	6.15196	5.00816
G	A	127	11.18	6.5271	1.71286
G	C	5	0.44	6.5271	0.0674112
G	U	20	1.76	6.5271	0.269645
U	A	57	5.02	10.6861	0.469769
U	C	331	29.14	10.6861	2.72691
U	G	16	1.41	10.6861	0.131947
Total SNV		1136	100	100
*direction of mutation is from RaTG13 (GenBank accession MN996532) to SARS-CoV-2 (MN908947)
**Number of a substitution type in the data set (1136).
***observed = counts*100/1136 [%].
****expected = (content of original nucleotide in the bat RaTG13 (MN996532) reference genome )/3 [%]; see Table S2 and equations in the Methods section.
All variations
SNV+indels	counts	Percentage
Substitutions	1136	99.29
Insertions	7	0.616197
Deletions	1	0.0880282
All variations	1144	100
Transitions versus transversions
Type	counts	Percentage
Transitions	945	83.1866
Tranversions	191	16.8134

## Sheet: Sheet 2
Region	Type	Bat	Human
4	SNV	T	C		Legend- Type of variation
22	SNV	G	C		SNV	single nucleotide variation (substiution)
27	SNV	C	T		MNV	multinucleotide variation (multiple consecutive substitutions)
76	SNV	A	G		Deletion
159	SNV	A	G		Insertion
175	SNV	T	C
310	SNV	C	T		Legend- subregions
363..364	MNV	CT	TC		green	Spike envelope glycoprotein
427	SNV	T	C		Yelow	Receptor binding domain
472	SNV	T	G
496	SNV	C	T
526..527	MNV	TA	CG
529	SNV	T	A
541	SNV	T	C
562	SNV	C	T
578	SNV	T	C
591	SNV	C	T
600	SNV	T	C
664	SNV	T	C
676	SNV	G	A
757	SNV	C	T
766	SNV	T	A
784	SNV	T	C
790	SNV	A	G
868	SNV	T	A
925	SNV	A	G
928	SNV	A	G
943	SNV	T	C
961	SNV	G	A
1045	SNV	A	C
1048	SNV	T	C
1075	SNV	C	T
1079	SNV	C	T
1089	SNV	C	T
1171	SNV	T	G
1249	SNV	A	G
1273	SNV	T	C
1291	SNV	A	G
1306	SNV	G	A
1328	SNV	C	T
1348	SNV	C	T
1372	SNV	T	C
1376	SNV	C	T
1405	SNV	T	C
1411	SNV	T	C
1433	SNV	C	A
1465	SNV	T	C
1486	SNV	C	T
1499	SNV	T	C
1501	SNV	C	T
1504	SNV	T	C
1520	SNV	A	G
1537	SNV	C	T
1549	SNV	C	T
1552	SNV	T	C
1579	SNV	T	C
1594	SNV	T	C
1612	SNV	T	C
1699	SNV	T	C
1742	SNV	A	G
1768	SNV	C	T
1774	SNV	C	T
1789	SNV	G	A
1792	SNV	G	A
1795	SNV	G	A
1798	SNV	A	T
1801	SNV	G	A
1810	SNV	T	C
1816	SNV	C	T
1828	SNV	A	G
1838	SNV	T	C
1861	SNV	G	A
1882	SNV	T	A
1924	SNV	C	T
1932..1933	MNV	CC	TT
1978	SNV	C	T
2022	SNV	T	C
2035	SNV	G	A
2047	SNV	T	C
2080	SNV	A	G
2092	SNV	A	T
2095	SNV	T	C
2110	SNV	C	T
2116..2117	MNV	GC	AA
2128	SNV	T	C
2131	SNV	T	C
2143	SNV	C	T
2152	SNV	A	G
2155	SNV	C	T
2182	SNV	T	C
2212	SNV	T	C
2266	SNV	A	G
2299	SNV	C	T
2314	SNV	A	G
2326	SNV	C	T
2332	SNV	C	T
2383	SNV	A	G
2401	SNV	T	C
2417	SNV	C	T
2421	SNV	A	G
2435	SNV	T	C
2449	SNV	G	A
2455	SNV	T	C
2470	SNV	T	C
2494	SNV	T	C
2578	SNV	C	T
2602	SNV	C	T
2614	SNV	C	T
2629	SNV	T	C
2695	SNV	T	C
2716	SNV	A	G
2743	SNV	T	A
2758	SNV	T	C
2788	SNV	C	T
2803	SNV	G	A
2812	SNV	C	T
2825	SNV	A	G
2863	SNV	T	C
2866	SNV	T	C
2875	SNV	A	G
2899	SNV	A	G
2922	SNV	T	C
2951	SNV	G	A
2989	SNV	A	G
3013	SNV	C	T
3022	SNV	T	C
3025	SNV	T	C
3043	SNV	G	A
3070	SNV	T	G
3076	SNV	A	G
3080	SNV	C	T
3125	SNV	T	C
3150..3152	MNV	TCA	CTG
3156	SNV	C	T
3174	SNV	T	A
3214	SNV	C	T
3216	SNV	T	G
3221	SNV	G	C
3226	SNV	T	C
3228	SNV	A	G
3235	SNV	A	G
3237..3238	MNV	TT	AC
3252..3253	MNV	TC	CT
3255	SNV	C	T
3260	SNV	T	A
3267	SNV	C	T
3283	SNV	G	A
3297	SNV	C	T
3315^3316	Insertion	-	TAT
3328	SNV	C	T
3413	SNV	A	G
3415	SNV	A	G
3421	SNV	C	T
3424	SNV	C	T
3463	SNV	G	A
3469	SNV	T	C
3487	SNV	T	C
3508	SNV	A	T
3512	SNV	C	G
3523	SNV	C	T
3526	SNV	C	T
3551	SNV	G	A
3553	SNV	C	T
3562	SNV	G	A
3565	SNV	T	C
3584	SNV	A	C
3601	SNV	T	C
3604	SNV	T	C
3618	SNV	G	A
3628	SNV	T	C
3673	SNV	T	A
3682	SNV	C	T
3689	SNV	C	T
3700	SNV	C	T
3722	SNV	G	A
3748	SNV	C	T
3770	SNV	C	T
3820	SNV	A	G
3855..3856	MNV	CT	TC
3862	SNV	A	G
3884	SNV	T	C
3888	SNV	C	T
3892	SNV	T	A
3906	SNV	T	C
3916	SNV	G	A
3923	SNV	C	A
3930	SNV	T	A
3991	SNV	T	C
4003	SNV	T	C
4012	SNV	C	T
4062	SNV	A	G
4099	SNV	C	A
4144	SNV	A	G
4171	SNV	T	C
4187	SNV	A	G
4195	SNV	C	T
4216	SNV	T	C
4219	SNV	C	T
4237	SNV	A	G
4240	SNV	C	T
4258	SNV	T	C
4267	SNV	A	G
4275	SNV	G	A
4396	SNV	G	A
4402	SNV	T	A
4405	SNV	T	C
4424	SNV	A	G
4438	SNV	T	C
4465	SNV	C	T
4507	SNV	C	T
4522	SNV	T	C
4543	SNV	A	G
4555	SNV	T	C
4561	SNV	C	T
4576	SNV	G	A
4615	SNV	T	C
4714	SNV	C	T
4774	SNV	C	T
4777	SNV	T	C
4780	SNV	C	T
4804	SNV	G	A
4852	SNV	G	A
4867	SNV	C	T
4872..4873	MNV	TT	CC
4879	SNV	T	C
4920	SNV	T	C
4927	SNV	C	T
4935	SNV	A	G
4942	SNV	T	G
4984	SNV	T	C
5032	SNV	C	T
5098	SNV	G	A
5110	SNV	G	A
5126	SNV	T	C
5133	SNV	C	T
5230	SNV	C	T
5287	SNV	A	G
5296	SNV	A	C
5299	SNV	G	A
5314	SNV	A	G
5320	SNV	C	T
5330	SNV	T	C
5341	SNV	C	T
5344	SNV	C	T
5350	SNV	G	A
5356	SNV	A	G
5374	SNV	T	C
5404	SNV	C	T
5445	SNV	A	G
5449	SNV	T	C
5494	SNV	T	C
5527	SNV	T	A
5530	SNV	T	C
5582	SNV	C	T
5590	SNV	G	A
5611	SNV	T	G
5630	SNV	C	A
5647	SNV	A	G
5671	SNV	G	A
5712	SNV	T	C
5818	SNV	T	A
5821	SNV	G	A
5843	SNV	A	G
5860	SNV	T	C
5863	SNV	C	T
5866	SNV	T	C
5868	SNV	T	C
5889	SNV	T	C
5926	SNV	T	C
5992	SNV	G	A
6004	SNV	T	A
6010	SNV	G	A
6013	SNV	T	C
6031	SNV	C	T
6049	SNV	C	T
6056	SNV	C	T
6088	SNV	C	T
6110	SNV	T	C
6124	SNV	C	T
6178	SNV	T	C
6220	SNV	C	T
6244	SNV	C	T
6250	SNV	T	C
6265	SNV	C	T
6268	SNV	T	C
6280	SNV	C	T
6291	SNV	A	G
6316	SNV	C	T
6319	SNV	T	G
6334	SNV	A	G
6344	SNV	A	G
6428	SNV	A	G
6491	SNV	G	A
6494	SNV	G	A
6499	SNV	G	A
6511	SNV	G	A
6520	SNV	T	C
6596	SNV	C	T
6615	SNV	T	C
6646	SNV	T	C
6649	SNV	G	T
6688	SNV	T	C
6700	SNV	C	T
6712	SNV	T	C
6718	SNV	C	T
6865	SNV	T	C
6877	SNV	C	T
6898..6899	MNV	CC	TT
6918	SNV	T	C
6921	SNV	C	A
6923	SNV	T	C
6928	SNV	T	A
6964..6965	MNV	TT	CC
6995	SNV	C	T
7042	SNV	C	T
7080..7081	MNV	CA	TT
7086	SNV	T	C
7112	SNV	G	A
7144	SNV	T	C
7249	SNV	T	C
7258	SNV	C	T
7285	SNV	T	C
7375	SNV	A	G
7393	SNV	G	A
7402	SNV	T	C
7453	SNV	T	C
7461	SNV	C	A
7510	SNV	T	C
7591	SNV	T	C
7615	SNV	C	T
7711	SNV	C	T
7717	SNV	T	C
7723	SNV	C	T
7825..7826	MNV	TT	CC
7836	SNV	G	A
7927	SNV	T	C
7997	SNV	A	G
7999	SNV	A	G
8059	SNV	T	A
8074	SNV	A	C
8140	SNV	C	T
8143	SNV	C	T
8248	SNV	T	C
8302	SNV	T	C
8371	SNV	T	C
8377	SNV	G	T
8401	SNV	T	C
8408	SNV	C	T
8446	SNV	C	T
8455	SNV	C	T
8461	SNV	G	A
8467	SNV	C	T
8518	SNV	A	G
8581	SNV	C	T
8605	SNV	C	T
8665	SNV	T	C
8671	SNV	G	A
8683	SNV	C	T
8764	SNV	T	C
8800	SNV	T	C
8852	SNV	C	T
8854	SNV	T	G
8860	SNV	T	C
8935	SNV	C	T
8938	SNV	T	C
8977	SNV	T	A
9055	SNV	T	C
9079	SNV	A	T
9089	SNV	C	T
9094	SNV	T	C
9100	SNV	T	C
9112	SNV	A	G
9196	SNV	T	C
9202	SNV	A	G
9208	SNV	T	C
9268	SNV	T	C
9301	SNV	T	C
9340	SNV	C	T
9361	SNV	C	T
9388	SNV	T	A
9394	SNV	C	T
9397	SNV	C	T
9406	SNV	T	A
9436	SNV	C	T
9472	SNV	C	T
9547	SNV	T	C
9556	SNV	C	T
9613	SNV	C	T
9625	SNV	C	T
9675	SNV	T	C
9680	SNV	G	A
9706	SNV	T	C
9709	SNV	C	T
9724	SNV	C	T
9733	SNV	A	G
9736	SNV	G	A
9785	SNV	T	C
9787	SNV	A	G
9793	SNV	T	C
9796	SNV	C	T
9799	SNV	A	G
9808	SNV	G	A
9823	SNV	A	G
9838	SNV	A	G
9841..9842	MNV	TC	AT
9868	SNV	T	C
9874	SNV	C	T
9907	SNV	C	A
9949	SNV	T	C
9955	SNV	A	G
9967	SNV	T	C
9976	SNV	T	C
9997	SNV	T	C
10024	SNV	G	A
10066	SNV	A	T
10084	SNV	C	T
10096	SNV	T	A
10111	SNV	C	T
10120	SNV	T	C
10138	SNV	T	C
10144	SNV	C	T
10189	SNV	T	C
10204	SNV	C	T
10210	SNV	T	C
10213	SNV	C	T
10216	SNV	C	T
10255	SNV	C	T
10261	SNV	T	C
10264	SNV	A	G
10294	SNV	G	A
10309	SNV	A	T
10315	SNV	T	A
10322	SNV	A	C
10330	SNV	G	A
10360	SNV	T	A
10417	SNV	G	A
10429	SNV	A	G
10432	SNV	T	C
10435	SNV	C	T
10438	SNV	T	C
10441	SNV	A	T
10468	SNV	T	A
10575	SNV	C	A
10579	SNV	C	T
10600	SNV	A	G
10636	SNV	C	T
10642	SNV	C	T
10723	SNV	T	C
10732	SNV	C	T
10768	SNV	G	A
10807	SNV	C	T
10838	SNV	C	T
10963	SNV	A	G
10981	SNV	C	T
10990	SNV	T	C
11002	SNV	T	C
11063	SNV	G	T
11083	SNV	G	A
11134	SNV	T	C
11152	SNV	C	T
11164	SNV	C	T
11182	SNV	T	C
11194	SNV	C	T
11233	SNV	C	T
11278	SNV	C	T
11311	SNV	C	T
11368	SNV	G	A
11401	SNV	C	T
11437	SNV	T	C
11482	SNV	G	A
11506	SNV	C	T
11614	SNV	C	T
11632	SNV	T	C
11653	SNV	T	C
11686	SNV	T	C
11689	SNV	G	A
11695	SNV	C	T
11701	SNV	A	G
11710	SNV	G	A
11729	SNV	T	C
11731	SNV	G	A
11740	SNV	A	C
11761	SNV	T	C
11773	SNV	C	T
11791	SNV	A	T
11794	SNV	T	C
11806	SNV	T	C
11851	SNV	G	A
11884	SNV	T	C
11923	SNV	T	C
11941	SNV	A	T
11998	SNV	C	T
12052	SNV	T	G
12097	SNV	T	C
12124	SNV	C	T
12163	SNV	C	T
12175	SNV	C	T
12244	SNV	C	T
12304	SNV	A	G
12421	SNV	A	C
12455	SNV	T	C
12526	SNV	G	A
12553	SNV	T	A
12592	SNV	C	T
12797	SNV	T	C
12955	SNV	T	C
12991	SNV	T	C
13001	SNV	T	C
13046	SNV	C	T
13075	SNV	C	T
13084	SNV	G	T
13093	SNV	C	T
13183	SNV	A	G
13237	SNV	T	C
13309	SNV	G	A
13503	SNV	C	T
13515	SNV	G	A
13567	SNV	T	C
13599	SNV	A	G
13605	SNV	G	A
13719	SNV	C	T
13827	SNV	C	T
13833	SNV	C	T
13842	SNV	T	C
13850	SNV	G	A
13881	SNV	C	T
13902	SNV	A	G
14014	SNV	G	A
14028	SNV	A	T
14037	SNV	A	G
14085	SNV	C	T
14100	SNV	T	G
14119	SNV	A	G
14155	SNV	C	T
14160	SNV	T	C
14163	SNV	A	G
14166	SNV	T	C
14172	SNV	A	T
14214	SNV	C	T
14247	SNV	T	C
14364	SNV	C	T
14406	SNV	T	A
14469	SNV	G	A
14581	SNV	T	C
14610	SNV	C	T
14769	SNV	C	T
14829	SNV	C	A
14964	SNV	C	T
14970	SNV	C	T
14985	SNV	C	T
15189	SNV	C	T
15204	SNV	T	C
15219	SNV	T	C
15240	SNV	C	T
15261	SNV	T	C
15279	SNV	C	T
15357	SNV	C	T
15501	SNV	C	T
15522	SNV	T	C
15577	SNV	C	T
15579	SNV	C	T
15696	SNV	T	C
15702	SNV	T	C
15771	SNV	A	G
15783	SNV	C	T
15795	SNV	C	T
15909	SNV	C	T
15918	SNV	G	A
15928	SNV	C	A
15934	SNV	T	C
15942	SNV	T	C
15984	SNV	G	T
15999	SNV	T	C
16068	SNV	C	T
16093	SNV	T	C
16116	SNV	T	C
16296	SNV	C	T
16317	SNV	C	T
16326	SNV	T	A
16464	SNV	G	A
16500	SNV	G	A
16539	SNV	C	T
16557	SNV	T	C
16617	SNV	C	T
16674	SNV	C	T
16707	SNV	G	A
16848	SNV	C	T
16873	SNV	C	T
16887	SNV	C	T
16992	SNV	T	C
17061	SNV	A	G
17101	SNV	T	C
17136	SNV	C	T
17283	SNV	C	T
17319	SNV	T	A
17355	SNV	T	C
17385	SNV	T	C
17436	SNV	A	T
17502	SNV	C	T
17532	SNV	T	C
17601	SNV	G	T
17658	SNV	T	C
17661	SNV	T	G
17715	SNV	T	C
17727	SNV	T	C
17731	SNV	A	G
17751	SNV	C	T
17832	SNV	T	C
17871	SNV	G	A
17916	SNV	T	C
17991	SNV	G	A
18042	SNV	T	C
18048	SNV	G	A
18078	SNV	C	T
18081	SNV	A	T
18153	SNV	T	C
18201	SNV	C	T
18213	SNV	C	T
18234	SNV	T	C
18249	SNV	T	C
18252	SNV	G	A
18258..18259	MNV	CG	TA
18288	SNV	T	C
18322	SNV	A	G
18330	SNV	T	C
18351	SNV	C	T
18390	SNV	C	T
18444	SNV	A	G
18456	SNV	G	A
18465	SNV	T	C
18468	SNV	T	C
18483	SNV	T	C
18537	SNV	T	C
18567	SNV	G	A
18594	SNV	A	G
18597	SNV	A	G
18639	SNV	T	C
18656	SNV	A	G
18726	SNV	T	C
18797..18798	MNV	GC	TG
18807	SNV	G	A
18810	SNV	T	C
18855	SNV	A	G
18909	SNV	C	T
18999	SNV	T	C
19011	SNV	T	C
19077	SNV	C	T
19413	SNV	C	T
19440	SNV	C	T
19506	SNV	T	C
19515	SNV	C	T
19572	SNV	C	T
19584	SNV	T	C
19638	SNV	A	G
19677	SNV	C	T
19726	SNV	C	T
19728	SNV	A	G
19773	SNV	C	T
19788	SNV	T	C
19857	SNV	T	C
19943..19944	MNV	AT	CG
19971	SNV	C	T
19983..19984	MNV	CA	TG
20001	SNV	G	A
20073	SNV	T	C
20082	SNV	C	T
20103	SNV	G	A
20116	SNV	T	G
20139	SNV	C	T
20149	SNV	A	G
20160	SNV	T	C
20167	SNV	C	T
20187	SNV	C	T
20190	SNV	A	G
20203	SNV	A	C
20211	SNV	C	T
20281	SNV	C	T
20289	SNV	T	C
20310	SNV	C	T
20331	SNV	G	T
20375	SNV	C	T
20389	SNV	C	T
20433	SNV	T	C
20436	SNV	C	T
20526	SNV	G	C
20529	SNV	G	A
20553	SNV	G	T
20565	SNV	C	T
20610	SNV	A	C
20616	SNV	T	A
20682	SNV	C	T
20701	SNV	T	C
20704	SNV	C	T
20796	SNV	G	A
20805	SNV	T	C
20809	SNV	C	T
20811	SNV	T	A
20814	SNV	T	A
20838	SNV	G	A
20880	SNV	T	A
20919	SNV	A	G
20922	SNV	A	G
21039	SNV	T	C
21072	SNV	T	C
21075	SNV	C	T
21084	SNV	A	T
21105	SNV	A	G
21126	SNV	C	T
21138	SNV	T	C
21141	SNV	A	G
21159	SNV	G	A
21174	SNV	C	T
21189	SNV	T	C
21198	SNV	T	C
21213	SNV	T	A
21216	SNV	T	C
21231	SNV	A	G
21237	SNV	A	G
21240	SNV	T	A
21264	SNV	G	A
21273	SNV	C	T
21285	SNV	G	A
21288	SNV	T	C
21294	SNV	G	A
21345	SNV	C	T
21390	SNV	C	T
21414	SNV	A	T
21426	SNV	G	A
21498	SNV	T	C
21544	SNV	C	A
21577	SNV	T	C
21598	SNV	A	T
21604	SNV	T	C
21613	SNV	G	A
21619	SNV	T	C
21631	SNV	C	T
21634	SNV	C	T
21637	SNV	A	T
21639	SNV	C	T
21643	SNV	C	A
21652	SNV	C	T
21679	SNV	T	C
21693	SNV	T	C
21703	SNV	T	C
21709	SNV	T	C
21721	SNV	C	T
21730	SNV	G	T
21733	SNV	C	T
21754	SNV	T	C
21757	SNV	A	T
21771	SNV	T	C
21775	SNV	A	G
21790	SNV	A	T
21793	SNV	T	C
21796	SNV	G	A
21802	SNV	C	T
21805	SNV	C	T
21811	SNV	C	T
21814	SNV	C	T
21841	SNV	T	C
21853	SNV	A	C
21871	SNV	C	T
21892	SNV	T	C
22024	SNV	C	T
22051	SNV	G	A
22120	SNV	C	T
22147	SNV	C	T
22162	SNV	A	G
22165	SNV	T	C
22192	SNV	T	C
22195	SNV	C	T
22197	MNV	C	A
22198		T	G
22207	SNV	A	G
22229	SNV	C	T
22285	SNV	C	T
22360	SNV	A	T
22373	SNV	C	T
22387	SNV	G	A
22432	SNV	T	C
22453	SNV	A	G
22468	SNV	T	A
22480	SNV	T	C
22489	SNV	C	T
22516	SNV	T	A
22531	SNV	C	T
22534	SNV	A	T
22549	SNV	A	G
22552	SNV	T	C
22581	SNV	C	G
22585	SNV	C	T
22591	SNV	A	T
22609	SNV	A	G
22618	SNV	T	C
22639	SNV	C	T
22658	SNV	A	G
22660	SNV	T	A
22669	SNV	T	C
22672	SNV	C	T
22678	SNV	A	G
22729	SNV	T	C
22738	SNV	C	T
22747	SNV	G	A
22752	SNV	C	G
22774	SNV	T	C
22777	SNV	G	T
22783	SNV	A	G
22804	SNV	C	T
22807	SNV	C	T
22817	SNV	C	T
22834	SNV	T	A
22837	SNV	T	C
22840	SNV	T	C
22861	MNV	G	C
22862		C	A
22865	SNV	A	C
22871	SNV	G	T
22873	SNV	A	T
22876	SNV	A	G
22878	MNV	A	T
22879		G	T
22882	SNV	C	T
22890	SNV	T	A
22894	SNV	C	T
22897	SNV	T	C
22900	SNV	T	G
22903	MNV	C	T
22904		C	A
22906	MNV	T	A
22907		C	T
22909	SNV	C	G
22915	SNV	A	G
22918	MNV	A	G
22919		G	T
22927	SNV	T	C
22933	SNV	C	T
22942	SNV	G	A
22948	SNV	C	T
22960	SNV	T	C
22963	SNV	C	T
22966	SNV	A	G
22969	SNV	A	C
22972	SNV	C	T
22977	SNV	A	C
22991	MNV	C	G
22992		A	T
22993		A	T
22994		A	G
22995		C	A
22996		T	A
23000	SNV	C	T
23002	SNV	A	T
23008	SNV	C	T
23013	MNV	A	T
23014		C	T
23017	MNV	A	T
23018		C	T
23020	MNV	T	A
23021		T	C
23023	MNV	T	A
23024		A	T
23025		G	C
23032	SNV	A	T
23035	MNV	T	C
23036		T	C
23038	SNV	C	A
23041	SNV	T	C
23045	SNV	G	A
23057	SNV	C	T
23065	SNV	T	A
23068	SNV	T	C
23071	SNV	G	A
23099	SNV	A	C
23128	SNV	G	A
23140	SNV	C	T
23152	SNV	T	C
23173	SNV	T	C
23185	SNV	T	A
23197	SNV	C	T
23200	SNV	C	T
23203	SNV	A	T
23212	SNV	T	C
23224	SNV	A	G
23242	SNV	T	C
23254	SNV	A	T
23269	SNV	C	T
23344	SNV	T	A
23354	SNV	G	A
23356	SNV	C	T
23416	SNV	C	T
23425	SNV	C	T
23437	SNV	C	T
23452	SNV	C	T
23455	SNV	C	T
23488	SNV	T	C
23515	SNV	T	C
23521	SNV	G	A
23539	SNV	T	C
23551	SNV	A	T
23560	SNV	C	T
23575	SNV	A	G
23582^23583	Insertion	-	CTCCTCGGCGGG
23593	SNV	G	A
23596	SNV	C	T
23605	SNV	T	C
23608	SNV	T	C
23653	SNV	T	C
23677	SNV	T	C
23698	SNV	G	T
23704	SNV	T	A
23716	SNV	T	A
23728	SNV	A	C
23737	SNV	G	A
23743	SNV	C	T
23755	SNV	T	C
23776	SNV	G	A
23785	SNV	C	T
23803	SNV	T	C
23812	SNV	C	T
23824	SNV	T	C
23854	SNV	G	A
23863	SNV	T	C
23866	SNV	T	C
23881	SNV	T	A
23887	SNV	T	C
23899	SNV	T	C
23902	SNV	G	A
23932	SNV	C	T
23989	SNV	G	A
23993	SNV	T	C
24004	SNV	T	C
24019	SNV	T	A
24073	SNV	G	A
24076	SNV	T	C
24079	SNV	T	C
24088	SNV	T	A
24097	SNV	C	T
24100	SNV	T	C
24113	SNV	C	T
24142	SNV	C	T
24163	SNV	A	G
24169	SNV	A	G
24193	SNV	T	C
24211	SNV	T	A
24229	SNV	C	T
24310	SNV	G	A
24352	SNV	T	C
24385	SNV	T	G
24445	SNV	A	T
24448	SNV	T	A
24454	SNV	T	A
24457	SNV	C	T
24460	SNV	G	T
24484	SNV	C	T
24508	SNV	G	A
24514	SNV	C	T
24541	SNV	C	T
24598	SNV	C	T
24634	SNV	C	T
24667	SNV	A	G
24685	SNV	T	C
24730	SNV	A	T
24802	SNV	A	T
24814	SNV	T	C
24817	SNV	C	T
24844	SNV	T	A
24874	SNV	T	C
24880	SNV	A	T
24898	SNV	C	G
24906	SNV	G	A
24961	SNV	A	T
24965	SNV	C	T
24967	SNV	T	A
24970	SNV	T	C
24988	SNV	G	A
24997	SNV	C	T
25003	SNV	A	G
25018	SNV	T	A
25024	SNV	A	T
25039	SNV	T	C
25063	SNV	C	A
25066	SNV	T	C
25075	SNV	G	A
25105	SNV	A	G
25109	SNV	C	T
25153	SNV	A	G
25214	SNV	A	G
25222	SNV	C	G
25225	SNV	G	A
25255	SNV	C	T
25282	SNV	C	T
25288	SNV	T	C
25383	SNV	T	C
25390	SNV	C	A
25410	SNV	A	G
25422	SNV	T	C
25445	SNV	C	T
25516	SNV	T	C
25533	SNV	A	G
25545	SNV	G	A
25557	SNV	T	C
25584	SNV	T	C
25591	SNV	A	G
25600	SNV	A	G
25615	SNV	C	T
25618	SNV	C	T
25641	SNV	T	C
25662	SNV	T	C
25674	SNV	A	T
25677	SNV	C	T
25683	SNV	C	T
25686	SNV	C	T
25689	SNV	C	T
25782	SNV	C	T
25791	SNV	T	C
25797	SNV	C	T
25800	SNV	C	T
25806	SNV	T	C
25824	SNV	T	C
25944	SNV	G	A
25992	SNV	T	C
26022	SNV	C	T
26138	SNV	C	T
26301	SNV	C	T
26501^26502	Insertion	-	TCC
26528	SNV	G	T
26546	SNV	G	A
26552	SNV	T	C
26564	SNV	A	T
26573	SNV	T	C
26658	SNV	C	T
26660	SNV	T	A
26678	SNV	C	T
26681	SNV	C	T
26720	SNV	T	C
26723	SNV	A	T
26729	SNV	C	T
26768	SNV	G	C
26792	SNV	G	A
26795	SNV	A	G
26801	SNV	A	G
26844	SNV	T	C
26846	SNV	G	T
26874	SNV	T	C
26894	SNV	G	A
26903	SNV	T	C
26918	SNV	C	G
26984	SNV	C	T
27041	SNV	A	G
27059	SNV	T	C
27095	SNV	A	C
27101	SNV	C	T
27234	SNV	C	T
27252	SNV	C	T
27273	SNV	T	C
27352^27353	Insertion	-	A
27382	SNV	T	C
27387	SNV	G	A
27395	SNV	T	C
27450	SNV	C	T
27476	SNV	G	A
27479	SNV	T	C
27482	SNV	A	G
27497	SNV	C	T
27515	SNV	T	C
27572	SNV	G	A
27611	SNV	C	T
27653	SNV	A	T
27668..27669	MNV	CA	TG
27674	SNV	A	G
27716	SNV	A	G
27726	SNV	G	T
27866	SNV	C	T
27887	SNV	C	A
27895	SNV	A	T
27899	SNV	A	G
27935	SNV	G	A
27943	SNV	C	T
27997	SNV	C	T
28053	SNV	T	C
28090	SNV	C	T
28110	SNV	C	T
28135	SNV	G	A
28263	SNV	C	T
28266	SNV	A	G
28341	SNV	A	G
28344	SNV	A	G
28348	SNV	C	T
28365	SNV	T	C
28458	SNV	G	A
28464	SNV	T	C
28566	SNV	C	T
28569	SNV	T	C
28773	SNV	T	C
28785	SNV	T	C
28794	SNV	C	T
28797	SNV	T	C
28827	SNV	C	T
28857	SNV	C	T
28866	SNV	G	A
28882	SNV	A	G
28965..28966	MNV	GA	AG
28995	SNV	A	T
29010	SNV	A	G
29034	SNV	C	T
29038..29039	MNV	CA	GC
29061	SNV	T	C
29094	SNV	C	T
29103	SNV	T	C
29106	SNV	A	G
29118	SNV	G	A
29160	SNV	C	T
29163	SNV	T	C
29178	SNV	A	G
29238	SNV	T	C
29250	SNV	T	C
29307	SNV	C	T
29361	SNV	A	G
29445	SNV	C	T
29484	SNV	T	C
29626	SNV	C	T
29724	SNV	G	T
29735	SNV	T	C
29800^29801	Insertion	-	C
