# Supplementary material for: Mutation Patterns of Human SARS-CoV-2 and Bat RaTG13 Coronavirus Genomes Are Strongly Biased Towards C>U Transitions, Indicating Rapid Evolution in Their Hosts
Source: Genes (Basel). 2020 Jul 7;11(7):761. doi: 10.3390/genes11070761 (PMC7397057; doi:10.3390/genes11070761)
Supplement: Supplementary file 1 [file genes-11-00761-s001.zip › Table S4.xlsx]

## Sheet: Sheet 1
Table S4. Mutation analysis of SARS-CoV-2 isolates
- shared and unique SNVs
Type	Whole data set		After subtraction of duplicities
	(SNV)counts	Percentage	SNV (counts)	Percentage
Shared*	84	55.2632	17	20
Unique**	68	44.7368	68	80
Sum	152	100	85	100
*The same SNV occuring in at least 2 genomes
** SNV unique for a single genome

## Sheet: _xltb_storage_
XL Toolbox Settings
	export_preset	<?xml version="1.0" encoding="utf-16"?>_x000D_ <Preset xmlns:xsi="http://www.w3.org/2001/XMLSchema-instance" xmlns:xsd="http://www.w3.org/2001/XMLSchema">_x000D_ <Name>Png, 300 dpi, RGB, Transparent canvas</Name>_x000D_ <Dpi>300</Dpi>_x000D_ <FileType>Png</FileType>_x000D_ <ColorSpace>Rgb</ColorSpace>_x000D_ <Transparency>TransparentCanvas</Transparency>_x000D_ <UseColorProfile>false</UseColorPro…
	export_path	G:\Covid19\MGG\Fig 1b_rev.png

## Sheet: Sheet 2
Table S4. Mutation analysis of SARS-CoV-2 isolates
Forward and reverse substitutions
		Relative content [%]
Type*	Counts	observed**	expected***	observed/expected
A>G + G>A	18	21.1765	16.5167	1.28212
C>U + U>C	27	45.8824	16.8166	2.7284
A>U + U>A	7	8.23529	20.6757	0.398307
A>C + C>A	3	3.52941	16.1032	0.219175
C>G + G>C	6	7.05882	12.6576	0.557675
G>U + U>G	12	14.1176	17.2302	0.819357
Total	85	100	10
* direction of substitutons is from the MN908947 to any other
**observed = counts*100/85 [%]
***expected = (content of original nucleotide in human MN908947 reference genome)/3 [%]; see Table S2
Unidirectional substitutions
HUMAN >	HUMAN	counts	relative content [%]
MN908947 >	SARS-CoV-2 (N=33)		observed*	expected**	observed/expected
A	C	0	0	9.98116	0
A	G	9	10.5882	9.98116	1.06082
A	U	1	1.17647	9.98116	0.117869
C	A	3	3.52941	6.12202	0.576511
C	G	2	2.35294	6.12202	0.384341
C	U	27	31.7647	6.12202	5.1886
G	A	9	10.5882	6.53558	1.62009
G	C	4	4.70588	6.53558	0.720041
G	U	9	10.5882	6.53558	1.62009
U	A	6	7.05882	10.6946	0.660038
U	C	12	14.1176	10.6946	1.32008
U	G	3	3.52941	10.6946	0.330019
total		85	100	100
*observed = counts*100/85 [%]
**expected = (content of original nucleotide in human MN908947 reference genome)/3 [%]; see Table S2
Transitions versus transversions
Transitions	57	67.0588
Tranversions	28	32.9412
Total	85	100

## Sheet: Sheet 3
Table S4. Mutation analysis of SARS-CoV-2 isolates
Accession	Origin/country	Position	Type of variation	Reference*	Allele**		Legend
MT019529	China	3778	SNV***	A	G		*A nucleotide present in the GenBank #MN908947 sequence
		8388	SNV	A	G		**A nucleotide present in different SARS-CoV-2 isolates
		8987	SNV	U	A		***SNV - single nucleotid polymorphism
MN938384	China	8782	SNV	C	U		Highlighted in red: Shared variants between at least two genomes
		28144	SNV	U	C
		29095	SNV	C	U
MT066175	Taiwan	8782	SNV	C	U
		28144	SNV	U	C
MT012098	India	2277	SNV	U	C
		6695	SNV	C	U
		14657	SNV	C	U
		17373	SNV	C	U
		22785	SNV	G	U
MT066156	Italy	2269	SNV	A	U
		26144	SNV	G	U
MT093571	Sweden	2717	SNV	G	A
		9274	SNV	A	G
		13225	SNV	C	G
		13226	SNV	U	C
		17376	SNV	A	G
		23952	SNV	U	G
		26144	SNV	G	U
LC528232	Japan	11083	SNV	G	U
MT007544	Australia	19065	SNV	U	C
		22303	SNV	U	G
		26144	SNV	G	U
MT126808	Brazil	11083	SNV	G	U
		14805	SNV	C	U
		17247	SNV	U	C
		26144	SNV	G	U
MN985325	USA	8782	SNV	C	U
		18060	SNV	C	U
		28144	SNV	U	C
MT184913	USA	11083	SNV	G	U
		28916	SNV	G	A
MT106053	USA	24325	SNV	A	G
MT020880	USA	8782	SNV	C	U
		18060	SNV	C	U
		28144	SNV	U	C
MT044257	USA, IL	490	SNV	U	A
		3177	SNV	C	U
		8782	SNV	C	U
		24034	SNV	C	U
		26729	SNV	U	C
		28077	SNV	G	C
		28144	SNV	U	C
MT135041	China, Bejing	4402	SNV	U	C
		5062	SNV	G	U
		8782	SNV	C	U
		28144	SNV	U	C
MT192772	Vietnam	10232	SNV	C	U
MT233519	Spain, Valencia_5	8782	SNV	C	U
		9477	SNV	U	A
		14805	SNV	C	U
		25979	SNV	G	U
		28144	SNV	U	C
		28657	SNV	C	U
		28863	SNV	C	U
MT233522	Spain_Valencia_7	241	SNV	C	U
		3037	SNV	C	U
		3373	SNV	C	A
		14408	SNV	C	U
		23403	SNV	A	G
		28881	SNV	G	A
		28882	SNV	G	A
		28883	SNV	G	C
MT240479	Pakistan	241	SNV	C	U
		884	SNV	C	U
		1348	SNV	C	U
		1397	SNV	G	A
		9159	SNV	C	U
		11083	SNV	G	U
MT253696	China_Hanzhou		No SNV
MT259226	China_Wuhan	565	SNV	U	C
		17825	SNV	C	U
		27384	SNV	U	C
		29573	SNV	G	A
		29861	SNV	G	A
		29868	SNV	G	C
MT263074	Peru_Lima	241	SNV	C	U
		3037	SNV	C	U
		8945	SNV	A	G
		14408	SNV	C	U
		23403	SNV	A	G
		24022	SNV	U	C
		28881	SNV	G	A
		28882	SNV	G	A
		28883	SNV	G	C
MT263469	USA_WA	8782	SNV	C	U
		17747	SNV	C	U
		17858	SNV	A	G
		18060	SNV	C	U
		22984	SNV	G	A
		27384	SNV	U	C
		28144	SNV	U	C
		29864^29865	Insertion	-	AAAAAAAAAAAAAAA
		29867	SNV	U	A
		29868	SNV	G	A
		29870	SNV	C	A
MT049951	China, Yunnan	75	SNV	C	A
		8782	SNV	C	U
		11083	SNV	G	C
		21644	SNV	U	A
		28144	SNV	U	C
MT039890	South Korea	2971	SNV	G	U
		6031	SNV	C	U
		12115	SNV	C	U
		15597	SNV	U	C
		20936	SNV	C	U
		22224	SNV	C	G
		25775	SNV	G	U
		26144	SNV	G	U
		26354	SNV	U	A
MT039888	USA,MA	3518	SNV	G	U
		17423	SNV	A	G
		24034	SNV	C	U
		28854	SNV	C	U
MT304477	USA, AR	241	SNV	C	U
		3037	SNV	C	U
		14408	SNV	C	U
		19839	SNV	U	C
		23403	SNV	A	G
		28881	SNV	G	A
		28882	SNV	G	A
		28883	SNV	G	C
MT304478	USA_FL	241	SNV	C	U
		3037	SNV	C	U
		14408	SNV	C	U
		23403	SNV	A	G
		28881	SNV	G	A
		28882	SNV	G	A
		28883	SNV	G	C
MT304479	USA_GA	241	SNV	C	U
		3037	SNV	C	U
		14408	SNV	C	U
		23403	SNV	A	G
		25554	SNV	U	G
		28881	SNV	G	A
		28882	SNV	G	A
		28883	SNV	G	C
MT304486	USA_NY	241	SNV	C	U
		1059	SNV	C	U
		3037	SNV	C	U
		14408	SNV	C	U
		23403	SNV	A	G
		25563	SNV	G	U
MT304489	USA_TX	11083	SNV	G	U
		29353	SNV	C	U
		29546	SNV	C	U
MT308702	USA_UNC	241	SNV	C	U
		1059	SNV	C	U
		3037	SNV	C	U
		14408	SNV	C	U
		23403	SNV	A	G
		25563	SNV	G	U
MT325579	USA, IN	241	SNV	C	U
		3037	SNV	C	U
		14408	SNV	C	U
		23403	SNV	A	G

## Sheet: Sheet 4
Table S4. Mutation analysis of SARS-CoV-2 isolates - frequent SNVs
Position	Counts*	Reference**	Allele***		Legend
241	8	C	U		*Counts -number of genomes bearing SNV
1059	2	C	U		**A nucleotide present in the GenBank #MN908947 sequence
3037	7	C	U		***A nucleotide present in different SARS-CoV-2 isolates
8782	9	C	U
11083	5	G	U
14408	7	C	U
14805	2	C	U
18060	3	C	U
23403	7	A	G
24034	2	C	U
25563	2	G	U
26144	5	G	U
27384	2	U	C
28144	9	U	C
28881	5	G	A
28882	5	G	A
28883	5	G	C

## Sheet: Sheet 5
Table S4. Mutation analysis of SARS-CoV-2 isolates in the L lineage
Accession	Origin/country	Position*	Reference**	Allele***	Transition	Legend
MT019529	China	3778	A	G	A>G	*Position in the reference genome (#MN908947)
		8388	A	G	A>G	**A nucleotide present in the GenBank #MN908947 sequence
		8987	U	A	U>A	***A nucleotide present in different SARS-CoV-2 isolates
		29095	C	U	C>U	**** Shared SNVs are highligthed
MT012098	India	2277	U	C	U>C
		6695	C	U	C>U	SNV frequency
		14657	C	U	C>U	Type	Counts	Percentage
		17373	C	U	C>U	C>U + U>C	29	44
		22785	G	U	G>U	Others	37	56
MT066156	Italy	2269	A	U	A>U	Total	66
		26144	G	U	G>U
MT093571	Sweden	2717	G	A	G>A
		9274	A	G	A>G
		13225	C	G	C>G
		13226	U	C	U>C
		17376	A	G	A>G
		23952	U	G	U>G
		26144	G	U	G>U
LC528232	Japan	11083	G	U	G>U
MT007544	Australia	19065	U	C	U>C
		22303	U	G	U>G
		26144	G	U	G>U
MT126808	Brazil	11083	G	U	G>U
		14805	C	U	C>U
		17247	U	C	U>C
		26144	G	U	G>U
MT184913	USA	11083	G	U	G>U
		28916	G	A	G>A
MT106053	USA	24325	A	G	A>G
		28144	U	C	U>C
MT192772	Vietnam	10232	C	U	C>U
MT240479	Pakistan	241	C	U	C>U
		884	C	U	C>U
		1348	C	U	C>U
		1397	G	A	G>A
		9159	C	U	C>U
		11083	G	U	G>U
MT253696	China_Hanzhou		No SNV
MT259226	China_Wuhan	565	U	C	U>C
		17825	C	U	C>U
		27384	U	C	U>C
		29573	G	A	G>A
		29861	G	A	G>A
		29868	G	C	G>C
		17747	C	U	C>U
		17858	A	G	A>G
		18060	C	U	C>U
		22984	G	A	G>A
		27384	U	C	U>C
		28144	U	C	U>C
		29867	U	A	U>A
		29868	G	A	G>A
		29870	C	A	C>A
MT039890	South Korea	2971	G	U	G>U
		6031	C	U	C>U
		12115	C	U	C>U
		15597	U	C	U>C
		20936	C	U	C>U
		22224	C	G	C>G
		25775	G	U	G>U
		26144	G	U	G>U
		26354	U	A	U>A
MT039888	USA,MA	3518	G	U	G>U
		17423	A	G	A>G
		24034	C	U	C>U
		28854	C	U	C>U
MT304489	USA_TX	11083	G	U	G>U
		29353	C	U	C>U
		29546	C	U	C>U

## Sheet: Sheet 6
Table S4. Mutation analysis of SARS-CoV-2 isolates in the L' lineage
Accession	Origin/country	Position*	Reference**	Allele***	Transition	Legend
MT233522	Spain_Valencia_7	241	C	U	C>U	*Position in the reference genome (#MN908947)
		3037	C	U	C>A	**A nucleotide present in the GenBank #MN908947 sequence
		3373	C	A	C>U	***A nucleotide present in different SARS-CoV-2 isolates
		14408	C	U	A>G	**** Shared SNVs are highligthed
		23403	A	G	G>A
		28881	G	A	G>A
		28882	G	A	G>C	SNV frequency
		28883	G	C	C>U	Type	Counts	Percentage
MT263074	Peru_Lima	241	C	U	C>U	C>U +U>C	28	50
		3037	C	U	A>G	Others	28	50
		8945	A	G	C>U	Total	56
		14408	C	U	A>G
		23403	A	G	U>C
		24022	U	C	G>A
		28881	G	A	G>A
		28882	G	A	G>C
		28883	G	C	C>U
MT304478	USA_FL	241	C	U	C>U
		3037	C	U	C>U
		14408	C	U	A>G
		23403	A	G	G>A
		28881	G	A	G>A
		28882	G	A	G>C
		28883	G	C	C>U
MT304479	USA_GA	241	C	U	C>U
		3037	C	U	C>U
		14408	C	U	A>G
		23403	A	G	U>G
		25554	U	G	G>A
		28881	G	A	G>A
		28882	G	A	G>C
		28883	G	C	C>U
MT304477	USA, AR	241	C	U	C>U
		3037	C	U	C>U
		14408	C	U	U>C
		19839	U	C	A>G
		23403	A	G	G>A
		28881	G	A	G>A
		28882	G	A	G>C
		28883	G	C	C>U
MT308702	USA_UNC	241	C	U	C>U
		1059	C	U	C>U
		3037	C	U	C>U
		14408	C	U	A>G
		23403	A	G	G>U
		25563	G	U	C>U
MT304486	USA_NY	241	C	U	C>U
		1059	C	U	C>U
		3037	C	U	C>U
		14408	C	U	A>G
		23403	A	G	G>U
		25563	G	U	C>U
MT325579	USA, IN	241	C	U	C>U
		3037	C	U	C>U
		14408	C	U	C>U
		23403	A	G	A>G

## Sheet: Sheet 7
Table S4. Mutation analysis of SARS-CoV-2 isolates in the S lineage
Accession	Origin/country	Position*	Reference**	Allele***	Transition	Legend
MN938384	China	8782	C	U	C>U	*Position in the reference genome (#MN908947)
		28144	T	C	U>C	**A nucleotide present in the GenBank #MN908947 sequence
MT066175	Taiwan	8782	C	U	C>U	***A nucleotide present in different SARS-CoV-2 isolates
		28144	U	C	U>C	**** Shared SNVs are highligthed
MT020880	USA	8782	C	U	C>U
		18060	C	U	C>U
		28144	U	C	U>C
MT044257	USA, IL	490	U	A	U>A	SNV frequency
		3177	C	U	C>U	Type	Counts	Percentage
		8782	C	U	C>U	C>U + U>C	25	75.8
		24034	C	U	C>U	Others	8	24.2
		26729	U	C	U>C	Total	33
		28077	G	C	G>C
MT135041	China, Bejing	4402	U	C	U>C
		5062	G	U	G>U
		8782	C	U	C>U
		28144	U	C	U>C
MT233519	Spain, Valencia_5	8782	C	U	C>U
		9477	U	A	U>A
		14805	C	U	C>U
		25979	G	U	G>U
		28144	U	C	U>C
		28657	C	U	C>U
		28863	C	U	C>U
MT263469	USA_WA	8782	C	U	C>U
MT049951	China, Yunnan	75	C	A	C>A
		8782	C	U	C>U
		11083	G	C	G>C
		21644	U	A	U>A
		28144	U	C	U>C
MN985325	USA	8782	C	U	C>U
		18060	C	U	C>U
		28144	U	C	C>U
